# Supplementary material for: Vapor-Phase-Deposited Ag/Ir and Ag/Au Film Heterostructures for Implant Materials: Cytotoxic, Antibacterial and Histological Studies
Source: Int J Mol Sci. 2024 Jan 16;25(2):1100. doi: 10.3390/ijms25021100 (PMC10816904; doi:10.3390/ijms25021100)
Supplement: Supplementary file 1 [file ijms-25-01100-s001.zip]

Archive with 1 entries (1 files):
- ijms-2822845-supplementary.pdf
